# Supplementary material for: Insights into the Morphostenophanes (Coleoptera, Tenebrionidae) fauna of the Ailao Mountains: A new species, key, and distributional pattern of the sympatric species
Source: Zookeys. 2026 Jun 15;1282:151–9. doi: 10.3897/zookeys.1282.184301 (PMC13288036; doi:10.3897/zookeys.1282.184301)
Supplement: XML Treatment for Morphostenophanes ailaoshanensis [file zookeys.1282.184301-treatment1.xml]

<!DOCTYPE tp:taxon-treatment
  PUBLIC "-//TaxonX//DTD Taxonomic Treatment Publishing DTD v0 20100105//EN" "tax-treatment-NSO.dtd">
<tp:taxon-treatment xmlns:tp="http://www.plazi.org/taxpub"><tp:treatment-meta><kwd-group><label>Taxon classification</label><kwd>
                <named-content content-type="kingdom">Animalia</named-content>
              </kwd><kwd>
                <named-content content-type="order">Coleoptera</named-content>
              </kwd><kwd>
                <named-content content-type="family">Tenebrionidae</named-content>
              </kwd></kwd-group><mixed-citation publication-type="journal"><person-group><name><surname>Xiong</surname><given-names>Zi-Chun</given-names></name><name><surname>Ye</surname><given-names>Zheng-Quan</given-names></name><name><surname>Lu</surname><given-names>Zhi-Yun</given-names></name><name><surname>Zhou</surname><given-names>De-Yao</given-names></name></person-group><article-title>Insights into the <italic><tp:taxon-name><tp:taxon-name-part taxon-name-part-type="genus" reg="Morphostenophanes">Morphostenophanes</tp:taxon-name-part></tp:taxon-name></italic> (<tp:taxon-name><tp:taxon-name-part taxon-name-part-type="order" reg="Coleoptera">Coleoptera</tp:taxon-name-part></tp:taxon-name>, <tp:taxon-name><tp:taxon-name-part taxon-name-part-type="family" reg="Tenebrionidae">Tenebrionidae</tp:taxon-name-part></tp:taxon-name>) fauna of the Ailao Mountains: A new species, key, and distributional pattern of the sympatric species</article-title><source>Zookeys</source><day>15</day><month>06</month><year>2026</year><volume>1282</volume><fpage>151</fpage><lpage>159</lpage><pub-id pub-id-type="doi">10.3897/zookeys.1282.184301</pub-id></mixed-citation></tp:treatment-meta><tp:nomenclature><tp:taxon-name><object-id xmlns:xlink="http://www.w3.org/1999/xlink" content-type="arpha" xlink:type="simple">1EBF6926-5D8D-5C34-ABC4-035A7621F49F</object-id>
                    		<tp:taxon-name-part taxon-name-part-type="genus" reg="Morphostenophanes">Morphostenophanes</tp:taxon-name-part> <tp:taxon-name-part taxon-name-part-type="species" reg="ailaoshanensis">ailaoshanensis</tp:taxon-name-part>
                    	
                    		<object-id xmlns:xlink="http://www.w3.org/1999/xlink" content-type="zoobank" xlink:type="simple">https://zoobank.org/16E4B189-FB3A-4E01-9927-D3D198AED78E</object-id>
                    	</tp:taxon-name><tp:taxon-authority>Xiong &amp; Zhou</tp:taxon-authority><tp:taxon-status xmlns:xlink="http://www.w3.org/1999/xlink" xlink:type="simple">sp. nov.</tp:taxon-status><xref ref-type="fig" rid="F1">Figs 1</xref><xref ref-type="fig" rid="F2">, 2</xref><xref ref-type="fig" rid="F3">, 3</xref></tp:nomenclature><tp:treatment-sec sec-type="Chinese common name"><title>Chinese common name.</title><p>哀牢山窄亮轴甲.</p></tp:treatment-sec><tp:treatment-sec sec-type="Type material"><title>Type material.</title><p><bold><italic>Holotype</italic>: China</bold>: • ♂, ‘China: Yunnan, Chuxiong Yi Pref., Ailashan N.R., Shuangbai County, Heizhushan (<named-content xmlns:xlink="http://www.w3.org/1999/xlink" content-type="dwc:verbatimCoordinates" xlink:type="simple">24.3425°N, 101.2874°E</named-content>), alt. 2748 m., 2025.iii.6, Zi-Chun Xiong leg. 哀牢山保护区黑竹山瞭望台熊紫春采’ (<abbrev xmlns:xlink="http://www.w3.org/1999/xlink" content-type="institution" xlink:title="Xishuangbanna Tropical Botanical Garden, Chinese Academy of Sciences, Mengla, Yunnan, China" xlink:type="simple">XTBG</abbrev>). <bold><italic>Paratypes</italic>: China</bold>: • 1 ♀, same data as for holotype (<abbrev xmlns:xlink="http://www.w3.org/1999/xlink" content-type="institution" xlink:title="Xishuangbanna Tropical Botanical Garden, Chinese Academy of Sciences, Mengla, Yunnan, China" xlink:type="simple">XTBG</abbrev>), • 2 ♂♂, 1♀, ditto (<abbrev xmlns:xlink="http://www.w3.org/1999/xlink" xlink:title="Insect Collection of the Shanghai Normal University, Shanghai, China" xlink:type="simple">SNUC</abbrev>), • 1♀, ‘China: Yunnan, Yuxi City, Xinping County, Mount Daxueguoshan, <named-content xmlns:xlink="http://www.w3.org/1999/xlink" content-type="dwc:verbatimCoordinates" xlink:type="simple">24.167697°N, 101.371103°E</named-content>, alt. 2840 m, 2026.iv.21, Zi-Chun Xiong leg. 云南玉溪市新平县大雪锅山熊紫春采’ (<abbrev xmlns:xlink="http://www.w3.org/1999/xlink" content-type="institution" xlink:title="Xishuangbanna Tropical Botanical Garden, Chinese Academy of Sciences, Mengla, Yunnan, China" xlink:type="simple">XTBG</abbrev>).</p></tp:treatment-sec><tp:treatment-sec sec-type="Diagnosis"><title>Diagnosis.</title><p>A small species. Dorsum and venter dark metallic green; elytra with a strong cupreous lustre and distinct ring-like depressions bearing purplish-violet reflections. Antennomere III at least 1.1 times as long as IV. Elytra strongly convex in both sexes.</p></tp:treatment-sec><tp:treatment-sec sec-type="Description"><title>Description.</title><p><bold>Holotype male</bold>. Habitus (Fig. <xref ref-type="fig" rid="F1">1A, C</xref>) slender, length 15.7 mm, width 5.6 mm, strongly convex, noticeably constricted between pronotum and elytra. Body dark greenish, with metallic lustre, elytra cupreous with purplish-violet ring-like depressions; antennomeres 7–11 bearing brown pubescence.</p><fig id="F1" position="float" orientation="portrait"><object-id xmlns:xlink="http://www.w3.org/1999/xlink" content-type="doi" xlink:type="simple">10.3897/zookeys.1282.184301.figure1</object-id><object-id xmlns:xlink="http://www.w3.org/1999/xlink" content-type="arpha" xlink:type="simple">E2356D22-C9A4-5943-8185-96E09BBC0B4A</object-id><label>Figure 1.</label><caption><p>Habitus of <italic><tp:taxon-name><tp:taxon-name-part taxon-name-part-type="genus" reg="Morphostenophanes">Morphostenophanes</tp:taxon-name-part> <tp:taxon-name-part taxon-name-part-type="species" reg="ailaoshanensis">ailaoshanensis</tp:taxon-name-part></tp:taxon-name></italic> sp. nov. <bold>A, C</bold>. Male, holotype; <bold>B, D</bold>. Female, paratype. In dorsal (<bold>A, B</bold>) and lateral (<bold>C, D</bold>) view. Scale bars: 3.0 mm.</p></caption><graphic xmlns:xlink="http://www.w3.org/1999/xlink" xlink:href="zookeys-1282-151_article-184301__-g001.jpg" id="oo_1678488.jpg" position="float" orientation="portrait" xlink:type="simple"><uri content-type="original_file" xlink:type="simple">https://binary.pensoft.net/fig/1678488</uri></graphic></fig><p>Head (Fig. <xref ref-type="fig" rid="F2">2A</xref>) transversely subquadrate, sparsely and coarsely punctate; clypeus transversely hexagonal, gently bent downwards in front, with anterior margin nearly straight, clypeal transverse impression short; frontoclypeal suture depressed, widely U-shaped; genae strongly raised, depressed before eyes, strongly and roundly produced anterolaterally; frons broad, with anterior part gradually sloping forwards; eyes transversely reniform, strongly convex laterally; inner ocular sulci finely depressed; tempora weakly convex, finely wrinkled. <abbrev xmlns:xlink="http://www.w3.org/1999/xlink" xlink:title="ocular index" xlink:type="simple">OI</abbrev> = 69.0. Antennae (Fig. <xref ref-type="fig" rid="F2">2E</xref>) slender, exceeding basal third of elytra, with antennomeres weakly thickened to each apex; antennomere III 1.1 times as long as IV; relative lengths of antennomeres from base to apex: 1.00: 0.54: 1.43: 1.29: 1.40: 1.40: 1.40: 1.37: 1.29: 1.29: 1.51. Mentum subtrapezoidal, finely and sparsely punctate.</p><fig id="F2" position="float" orientation="portrait"><object-id xmlns:xlink="http://www.w3.org/1999/xlink" content-type="doi" xlink:type="simple">10.3897/zookeys.1282.184301.figure2</object-id><object-id xmlns:xlink="http://www.w3.org/1999/xlink" content-type="arpha" xlink:type="simple">C30C28D1-213D-568E-B140-1BF738161F1F</object-id><label>Figure 2.</label><caption><p>External characters of <italic><tp:taxon-name><tp:taxon-name-part taxon-name-part-type="genus" reg="Morphostenophanes">Morphostenophanes</tp:taxon-name-part> <tp:taxon-name-part taxon-name-part-type="species" reg="ailaoshanensis">ailaoshanensis</tp:taxon-name-part></tp:taxon-name></italic> sp. nov., in male. <bold>A</bold>. Head in dorsal view; <bold>B</bold>. Protibia in dorsal view; <bold>C</bold>. Mesotibia in ventral view; <bold>D</bold>. Metatibia in dorsal view; <bold>E</bold>. Antenna in dorsal view; <bold>F</bold>. Prothoraces in dorsal view; <bold>G</bold>. Same, in ventral view. Scale bars: 1.0 mm.</p></caption><graphic xmlns:xlink="http://www.w3.org/1999/xlink" xlink:href="zookeys-1282-151_article-184301__-g002.jpg" id="oo_1678489.jpg" position="float" orientation="portrait" xlink:type="simple"><uri content-type="original_file" xlink:type="simple">https://binary.pensoft.net/fig/1678489</uri></graphic></fig><p>Pronotum (Fig. <xref ref-type="fig" rid="F2">2F</xref>) quadrate, widest slightly before the middle; anterior margin nearly straight, with markedly clear marginal sulcus; <abbrev xmlns:xlink="http://www.w3.org/1999/xlink" xlink:title="maximum width of pronotum" xlink:type="simple">PW</abbrev>/<abbrev xmlns:xlink="http://www.w3.org/1999/xlink" xlink:title="length of pronotum along midline" xlink:type="simple">PL</abbrev> = 1.17; lateral margins curved, with lateral sulci thin, visible along anterior half in dorsal view; posterior margin feebly sinuate, with markedly clear marginal sulcus; anterior angles rounded, posterior angles obtusely rounded; disc convex in middle, shagreened, finely and sparsely punctate, with two distinct, rounded impressions laterally. Scutellum triangular, glossy.</p><p>Elytra fusiform, widest slightly behind middle, strongly convex, highest near anterior 1/3, and bearing five rows of ring-like depressions, which are elevated at each middle, and rows are interrupted in part; <abbrev xmlns:xlink="http://www.w3.org/1999/xlink" xlink:title="length of elytra along midline" xlink:type="simple">EL</abbrev>/<abbrev xmlns:xlink="http://www.w3.org/1999/xlink" xlink:title="maximum width of elytra" xlink:type="simple">EW</abbrev> = 1.79; surface sparsely, finely punctate.</p><p>Prosternum shagreened, finely and sparsely punctate; prosternal process declivous, pointed at apex; hypomeron weakly rugulose, shagreened. Metaventrite glossy, metaventral anterior process weakly wrinkled. Abdomen depressed, surface somewhat rough, densely and finely punctate, with ventrites III and IV sulcate at sides; ventrite V rimmed, rim interrupted in middle.</p><p>Legs slender. Protibiae (Fig. <xref ref-type="fig" rid="F2">2B</xref>) curved at apical 2/5, pubescent in apical half of inner margin; mesotibiae (Fig. <xref ref-type="fig" rid="F2">2C</xref>) weakly curved at apical third, pubescent in apical half of inner margin; metatibiae (Fig. <xref ref-type="fig" rid="F2">2D</xref>) weakly sinuous, pubescent in apical 3/5 of inner margin.</p><p>Aedeagus (Fig. <xref ref-type="fig" rid="F3">3A</xref>) elongate, curved in lateral view; parameres slender, straightly producing in lateral view, 0.24 times as long as the total length, with apices flabellated. Sternite VIII (Fig. <xref ref-type="fig" rid="F3">3D</xref>) with apical lobes rectangular in lateral view, with interior margins rounded, cornered at lowest point.</p><fig id="F3" position="float" orientation="portrait"><object-id xmlns:xlink="http://www.w3.org/1999/xlink" content-type="doi" xlink:type="simple">10.3897/zookeys.1282.184301.figure3</object-id><object-id xmlns:xlink="http://www.w3.org/1999/xlink" content-type="arpha" xlink:type="simple">16C38C64-5ED0-5C13-B36C-2A1E9AD8B438</object-id><label>Figure 3.</label><caption><p>Anatomic characters of <italic><tp:taxon-name><tp:taxon-name-part taxon-name-part-type="genus" reg="Morphostenophanes">Morphostenophanes</tp:taxon-name-part> <tp:taxon-name-part taxon-name-part-type="species" reg="ailaoshanensis">ailaoshanensis</tp:taxon-name-part></tp:taxon-name></italic> sp. nov. <bold>A</bold>. Aedeagus in dorsal (<bold>d</bold>) and lateral view (<bold>l</bold>), and enlarged parameres apices (<bold>p</bold>); <bold>B</bold>. Bursa copulatrix in female; <bold>C</bold>. Ovipositor in female; <bold>D</bold>. Male sternite 8 in lateral view. Scale bars: 1.0 mm (<bold>A–C</bold>); 0.5 mm (<bold>D</bold>).</p></caption><graphic xmlns:xlink="http://www.w3.org/1999/xlink" xlink:href="zookeys-1282-151_article-184301__-g003.jpg" id="oo_1678490.jpg" position="float" orientation="portrait" xlink:type="simple"><uri content-type="original_file" xlink:type="simple">https://binary.pensoft.net/fig/1678490</uri></graphic></fig><p><bold>Female</bold>. Habitus (Fig. <xref ref-type="fig" rid="F1">1B, D</xref>) stouter than the male, BL = 18.8–16.5 mm. Antennomere III 1.2 times as long as IV, <abbrev xmlns:xlink="http://www.w3.org/1999/xlink" xlink:title="maximum width of pronotum" xlink:type="simple">PW</abbrev>/<abbrev xmlns:xlink="http://www.w3.org/1999/xlink" xlink:title="length of pronotum along midline" xlink:type="simple">PL</abbrev> = 1.18–1.22; elytra more convex, <abbrev xmlns:xlink="http://www.w3.org/1999/xlink" xlink:title="length of elytra along midline" xlink:type="simple">EL</abbrev>/<abbrev xmlns:xlink="http://www.w3.org/1999/xlink" xlink:title="maximum width of elytra" xlink:type="simple">EW</abbrev> = 1.55–1.65, highest at middle; abdomen straight in lateral view. Ovipositor (Fig. <xref ref-type="fig" rid="F3">3C</xref>) knife shaped, gradually narrowing apically, fused coxites shorter than baculus.</p></tp:treatment-sec><tp:treatment-sec sec-type="Variability"><title>Variability.</title><p>The male paratypes with BL = 14.5–16.1 mm; <abbrev xmlns:xlink="http://www.w3.org/1999/xlink" xlink:title="ocular index" xlink:type="simple">OI</abbrev> = 57.5–59.0. Pronotum with <abbrev xmlns:xlink="http://www.w3.org/1999/xlink" xlink:title="maximum width of pronotum" xlink:type="simple">PW</abbrev>/<abbrev xmlns:xlink="http://www.w3.org/1999/xlink" xlink:title="length of pronotum along midline" xlink:type="simple">PL</abbrev> = 1.15. Elytra with the ratio of <abbrev xmlns:xlink="http://www.w3.org/1999/xlink" xlink:title="length of elytra along midline" xlink:type="simple">EL</abbrev>/<abbrev xmlns:xlink="http://www.w3.org/1999/xlink" xlink:title="maximum width of elytra" xlink:type="simple">EW</abbrev> = 1.85.</p></tp:treatment-sec><tp:treatment-sec sec-type="Comparative notes"><title>Comparative notes.</title><p>Such small-sized species of <italic><tp:taxon-name><tp:taxon-name-part taxon-name-part-type="genus" reg="Morphostenophanes">Morphostenophanes</tp:taxon-name-part></tp:taxon-name></italic> were previously only known from the jendeki- and <italic>metallicus</italic>-groups. The new species is clearly more similar to <italic><tp:taxon-name><tp:taxon-name-part taxon-name-part-type="genus" reg="Morphostenophanes">M.</tp:taxon-name-part> <tp:taxon-name-part taxon-name-part-type="species" reg="minor">minor</tp:taxon-name-part></tp:taxon-name></italic> Zhou, 2020, which is currently assigned to the <italic>jendeki</italic>-group. It can be distinguished from the latter by the following characters: body primarily metallic green (metallic cupreous in <italic><tp:taxon-name><tp:taxon-name-part taxon-name-part-type="genus" reg="Morphostenophanes">M.</tp:taxon-name-part> <tp:taxon-name-part taxon-name-part-type="species" reg="minor">minor</tp:taxon-name-part></tp:taxon-name></italic>); elytral ring-like depressions significantly deeper; antennomere III at least 1.1 times as long as IV (these two antennomeres are subequal in length in the latter); the apices of parameres without apical marginal carina; and the distinct shape of the apical lobes of sternite VIII.</p></tp:treatment-sec><tp:treatment-sec sec-type="Distribution"><title>Distribution.</title><p>China: Yunnan.</p></tp:treatment-sec><tp:treatment-sec sec-type="Etymology"><title>Etymology.</title><p>The new species is named after its type locality, Ailaoshan National Nature Reserve.</p><sec sec-type="Other species recorded from Ailao Mountains" id="sec5"><title>Other species recorded from Ailao Mountains</title></sec></tp:treatment-sec></tp:taxon-treatment>
