# Supplementary material for: Insights into the Morphostenophanes (Coleoptera, Tenebrionidae) fauna of the Ailao Mountains: A new species, key, and distributional pattern of the sympatric species
Source: Zookeys. 2026 Jun 15;1282:151–9. doi: 10.3897/zookeys.1282.184301 (PMC13288036; doi:10.3897/zookeys.1282.184301)
Supplement: XML Treatment for Morphostenophanes yunnanus [file zookeys.1282.184301-treatment3.xml]

<!DOCTYPE tp:taxon-treatment
  PUBLIC "-//TaxonX//DTD Taxonomic Treatment Publishing DTD v0 20100105//EN" "tax-treatment-NSO.dtd">
<tp:taxon-treatment xmlns:tp="http://www.plazi.org/taxpub"><tp:treatment-meta><kwd-group><label>Taxon classification</label><kwd>
                <named-content content-type="kingdom">Animalia</named-content>
              </kwd><kwd>
                <named-content content-type="order">Coleoptera</named-content>
              </kwd><kwd>
                <named-content content-type="family">Tenebrionidae</named-content>
              </kwd></kwd-group><mixed-citation publication-type="journal"><person-group><name><surname>Xiong</surname><given-names>Zi-Chun</given-names></name><name><surname>Ye</surname><given-names>Zheng-Quan</given-names></name><name><surname>Lu</surname><given-names>Zhi-Yun</given-names></name><name><surname>Zhou</surname><given-names>De-Yao</given-names></name></person-group><article-title>Insights into the <italic><tp:taxon-name><tp:taxon-name-part taxon-name-part-type="genus" reg="Morphostenophanes">Morphostenophanes</tp:taxon-name-part></tp:taxon-name></italic> (<tp:taxon-name><tp:taxon-name-part taxon-name-part-type="order" reg="Coleoptera">Coleoptera</tp:taxon-name-part></tp:taxon-name>, <tp:taxon-name><tp:taxon-name-part taxon-name-part-type="family" reg="Tenebrionidae">Tenebrionidae</tp:taxon-name-part></tp:taxon-name>) fauna of the Ailao Mountains: A new species, key, and distributional pattern of the sympatric species</article-title><source>Zookeys</source><day>15</day><month>06</month><year>2026</year><volume>1282</volume><fpage>151</fpage><lpage>159</lpage><pub-id pub-id-type="doi">10.3897/zookeys.1282.184301</pub-id></mixed-citation></tp:treatment-meta><tp:nomenclature><tp:taxon-name><object-id xmlns:xlink="http://www.w3.org/1999/xlink" content-type="arpha" xlink:type="simple">A09B08B6-38BE-5419-A67D-90FC76D9DB3F</object-id>
                    		<tp:taxon-name-part taxon-name-part-type="genus" reg="Morphostenophanes">Morphostenophanes</tp:taxon-name-part> <tp:taxon-name-part taxon-name-part-type="species" reg="yunnanus">yunnanus</tp:taxon-name-part>
                    	</tp:taxon-name><tp:taxon-authority>Zhou, 2020</tp:taxon-authority></tp:nomenclature><tp:treatment-sec sec-type="Chinese common name"><title>Chinese common name.</title><p>滇中窄亮轴甲.</p></tp:treatment-sec><tp:treatment-sec sec-type="Material examined"><title>Material examined.</title><p>• 6 ♂♂, 4 ♀♀, ‘China: Yunnan, Chuxiong Yi Pref., Ailashan N.R., <named-content xmlns:xlink="http://www.w3.org/1999/xlink" content-type="dwc:verbatimCoordinates" xlink:type="simple">24.56011077°N, 101.00189987°E</named-content>, alt. 2354 m, 2024.xi.14, Zi-Chun Xiong leg.’ (<abbrev xmlns:xlink="http://www.w3.org/1999/xlink" content-type="institution" xlink:title="Xishuangbanna Tropical Botanical Garden, Chinese Academy of Sciences, Mengla, Yunnan, China" xlink:type="simple">XTBG</abbrev>), • 11 ♂♂, 6 ♀♀, ditto except ‘<named-content xmlns:xlink="http://www.w3.org/1999/xlink" content-type="dwc:verbatimCoordinates" xlink:type="simple">24.85923711°N, 100.80533333°E</named-content>, alt. 2480 m, 2025.iii.30’ (<abbrev xmlns:xlink="http://www.w3.org/1999/xlink" content-type="institution" xlink:title="Xishuangbanna Tropical Botanical Garden, Chinese Academy of Sciences, Mengla, Yunnan, China" xlink:type="simple">XTBG</abbrev>).</p></tp:treatment-sec></tp:taxon-treatment>
